# Supplementary material for: Knowledge of Thai women in cervical cancer etiology and screening
Source: PLoS One. 2023 May 18;18(5):e0286011. doi: 10.1371/journal.pone.0286011 (PMC10194861; doi:10.1371/journal.pone.0286011)
Supplement: S1 Dataset — (XLSX) [file pone.0286011.s002.xlsx]

## Sheet: Sheet1
Characteristics	N	Percent
Age group, mean age ± SD (years)	39.28 ± 11.36
≤40	280	56.3
41-60	191	38.4
>60	26	5.2
Marital status
Single	128	25.8
Married	335	67.4
Separate/divorces	34	6.8
Education level
Up to primary level	42	8.5
High school/ Diploma	102	20.5
Bachelor’s degree	286	57.5
Master’s degree and higher	67	13.5
Family monthly income (USD)*
≤ 672 (<24k)	171	34.4
673-1570 (24-50k)	202	40.6
> 1570 (>50k)	124	24.9
Occupation
Unemployed/ Student/ Housewife	94	18.9
Employee	166	33.4
Personal business	86	17.3
Government officer	141	28.4
Others	10	2
Sexual activity
Never	6	1.2
Ever, not active for 1 year	133	26.8
Still active within the past year	358	72
Parity, median (range)	1	(0-2)
Contraception
Never	167	33.6
Ever use	330	66.4
HPV vaccination
No	436	87.7
Yes	61	12.3
Bivalent	10	2
Quadrivalent	40	8
Nonavalent	4	0.8
Unknown	7	1.4
Previous cervical cancer cytology
Never had screening	149	30
Normal	235	47.3
Abnormal	113	22.7
Previous HPV testing
Negative	32	6.4
HPV 16,18	36	7.3
Other HR-HPV	40	8
Not done/ not available	389	78.3
*Average familial income in Thailand 2,672 Baht/ day= 672 USD per month (1 USD=30 Baht)

## Sheet: Sheet2
Indication for colposcopy	N	Percent
Abnormal cytology with presence of HR-HPV	155	31.2
Positive HPV 16 or 18	51	10.3
Positive other HR HPV	104	20.9
Abnormal cytology with negative or unknown of HR-HPV	274	55.1
HPV negative	11	2.2
Not done	263	52.9
Presence of HR-HPV only	65	13.1
HPV 16 or 18	51	10.3
Other HR-HPV	14	2.8
No data of cytology or HR-HPV	3	0.6

## Sheet: Sheet3
Knowledge	Correct		Wrong		Unsure
	n	(%)	n	(%)	n	(%)
Knowledge about cervical cancer screening (N=499)
1. All women should be screening.	20	-4	476	-95.4	3	-0.6
2. Screening should begin at age 25.	345	-69.1	144	-28.9	10	-2
3. Women who have never had sexual intercourse may begin the screening at age 30-year-old.	273	-54.7	204	-40.9	22	-4.4
4. If the results are normal, re-screening is done every 2-3 years or 5 years, depending on the screening method.	351	-70.3	132	-26.5	16	-3.2
5. Women who have their uterus removed along with the ovaries due to ovarian cancer still need continual screening.	87	-17.4	386	-77.4	26	-5.2
6. Women over 65 do not need further screening after consecutive normal screening results.	181	-36.3	287	-57.5	31	-6.2
7. There are several methods used for screening.	394	-79	84	-16.8	21	-4.2
8. Cervical cancer screening is recommended along with an annual pelvic examination	36	-7.2	461	-92.4	2	-0.4
9. Screening can be done by naked eye examination by a doctor/health worker after applying vinegar on the cervix.	158	-31.7	301	-60.3	40	-8
10. Screening can be done by cervical cytologic examination.	468	-93.8	24	-4.8	7	-1.4
11. Screening can be done by HPV testing.	445	-89.2	41	-8.2	13	-2.6
12. Screening can be done by cervical cytologic examination and HPV testing	461	-92.4	25	-5	13	-2.6
13. Screening can be done by ultrasound and computer tomography.	185	-37.1	288	-57.7	26	-5.2
14. Screening can be done by testing the blood for cancer markers.	148	-29.7	326	-65.3	25	-5
Knowledge about HPV (N=389*)
15. HPV infection is preventable	360	-92.5	24	-6.2	5	-1.3
16. HPV infection can be prevented by avoiding sexual activity	193	-49.6	180	-46.3	16	-4.1
17. HPV infection can be prevented by vaccination	331	-85.1	49	-12.6	9	-2.3
18. Venereal wart is due to non-oncogenic types of HPV	196	-50.4	165	-42.4	28	-7.2
19. Cervical cancer is due to oncogenic types of HPV	352	-90.5	23	-5.9	14	-3.6
*Excluding 110 participants who had never heard about HPV

## Sheet: Sheet4
Knowledge	N	Percent
Knowledge about cervical cancer screening (N=499)
Knowledge score, Mean ± SD	10.04 ± 2.37
Knowledge level, n (%)
Good (10 - 14 score)	134	-26.9
Not good (0 - 9 score)	365	-73.1
Knowledge about Human Papilloma Virus* (N=389)
Knowledge score, Mean ± SD	3.53 ± 1.11
Knowledge level, n (%)
Good (3-5 score)	78	-20.1
Not good (0 - 2 score)	311	-79.9
Knowledge total score*(N=389)
Knowledge score, Mean ± SD	13.72 ± 2.87
Knowledge level, n (%)
Good (13-19 score)	98	-25.2
Not good (0 - 12 score)	291	-74.8
*Excluding 110 participants who had never heard about HPV

## Sheet: Sheet5
Factors	Univariable analysis			Multivariable analysis
	Coef.1	95%CI	p-value	Coef.2	95%CI	p-value
Age
> 40	0	Reference		0	Reference
≤ 40	0.509	(0.290, 0.728)	<0.001	0.502	(0.246, 0.758)	<0.001
Education level
Low to moderate	0	Reference		0	Reference
High	-0.027	(-0.282, 0.228)	0.836	-0.192	(-0.484, 0.100)	0.198
Familial income
Below average	0	Reference		0	Reference
Above average	-0.13	(-0.367, 0.106)	0.279	-0.104	(-0.363, 0.155)	0.43
Occupation
Fair	0	Reference		0	Reference
Good	0.187	(-0.102, 0.477)	0.204	0.275	(-0.034, 0.585)	0.081
Marital status
Ever married	0	Reference		0	Reference
Single	0.264	(0.016, 0.513)	0.037	0.114	(-0.162, 0.389)	0.417
Sexual activity
Never or none in a year	0	Reference		0	Reference
Active	0.05	(-0.194, 0.294)	0.688	-0.069	(-0.319, 0.181)	0.59
History of HPV vaccine
No	0	Reference		0	Reference
Yes	-0.096	(-0.402, 0.211)	0.54	-0.178	(-0.500, 0.143)	0.276
Parity
> 1	0	Reference		0	Reference
≤ 1	0.196	(-0.056, 0.448)	0.128	0.009	(-0.280, 0.297)	0.953
History of previous test results
Normal	0	Reference		0	Reference
Abnormal	-0.044	(-0.305, 0.217)	0.74	0.037	(-0.226, 0.301)	0.782
Never had previous test	0.304	(0.031, 0.577)	0.029	0.178	(-0.105, 0.461)	0.217
Severity of current histopathologic findings
Normal/ inflammation	0	Reference		0	Reference
< CIN2	0.115	(-0.144, 0.373)	0.383	0.104	(-0.152, 0.360)	0.424
≥ CIN2	0.02	(-0.274, 0.313)	0.895	-0.01	(-0.305, 0.284)	0.944
1Coef. (Regression coefficient) estimated by simple linear regression analysis.
2Coef. (Regression coefficient) by multiple linear regression analysis.
